# Supplementary material for: Temperature-Dependent Modeling and Spatial Predictions for Identifying Geographical Areas in Brazil Suitable for the Use of Cordyceps javanica in Whitefly Control
Source: J Fungi (Basel). 2025 Feb 8;11(2):125. doi: 10.3390/jof11020125 (PMC11856224; doi:10.3390/jof11020125)
Supplement: Supplementary file 1 [file jof-11-00125-s001.zip]

Archive with 1 entries (1 files):
- jof-3429715-supplementary.docx
